# Supplementary material for: SampleExplorer: using language models to discover relevant transcriptome data
Source: Bioinformatics. 2024 Dec 30;41(1):btae759. doi: 10.1093/bioinformatics/btae759 (PMC11751629; doi:10.1093/bioinformatics/btae759)
Supplement: btae759_Supplementary_Data [file btae759_supplementary_data.zip]

Archive with 1 entries (1 files):
- d1baf_Supplementary data.pdf
